# Supplementary material for: Weak Cross-Lineage Neutralization by Anti SARS-CoV-2 Spike Antibodies after Natural Infection or Vaccination Is Rescued by Repeated Immunological Stimulation
Source: Vaccines (Basel). 2021 Oct 2;9(10):1124. doi: 10.3390/vaccines9101124 (PMC8537215; doi:10.3390/vaccines9101124)
Supplement: Supplementary file 1 [file vaccines-09-01124-s001.zip]

Archive with 3 entries (2 files):
- vaccines-1357977-supplementary/
- vaccines-1357977-supplementary/Supplemental figures.pdf
- vaccines-1357977-supplementary/Supplemental table.pdf
